# Supplementary material for: Natural Deep Eutectic Solvents for Solubility and Selective Fractionation of Bioactive Low Molecular Weight Carbohydrates
Source: Foods. 2023 Dec 2;12(23):4355. doi: 10.3390/foods12234355 (PMC10706766; doi:10.3390/foods12234355)
Supplement: Supplementary file 1 [file foods-12-04355-s001.zip]

Archive with 1 entries (1 files):
- foods-2733903-supplementary.pdf
